# Supplementary material for: Behavioral tuning of spider silk thread stiffness circumvents biomaterial trade-offs
Source: Proc Natl Acad Sci U S A. 2026 Jan 26;123(5):e2529200123. doi: 10.1073/pnas.2529200123 (PMC12867701; doi:10.1073/pnas.2529200123)
Supplement: Supplementary file 2 — Dataset S01 (CSV) [file pnas.2529200123.sd01.csv]

spider_ID	web_Sample	thread_sample	line_type	diameter	strength	extensibility	toughness	modulus		abbreviations
Asisub1	Asisub1_1	Ra1	lRint	3.68	177	1.706	74.2	0.008		AL-axial_line_of_cribellar_thread
Asisub1	Asisub1_1	Ra2	lRint	5.04	100	2.232	57.7	0.004		DL-dragline
Asisub1	Asisub1_1	Ra3	AL	3.22	51	3.13	40.5	0.002		FL-frame_line
Asisub1	Asisub1_1	Ra4	AL	2.26	216	0.752	46	0.023		lRext-lower_radius_net_exterior
Asisub1	Asisub1_1	Ra5	AL	3.3	51	0.691	15.5	0.013		lRint-lower_radius_net_interior
Asisub1		dl2	DL	4.08	1171	0.208	141.8	15.968		mR-median_radius
Asisub2	Asisub2_1	Ra1_1	FL	3.48	309	0.931	99.7	3.643		nsS-non_sticky_spiral
Asisub2	Asisub2_1	Ra1_2	FL	3.48	188	0.772	55.4	3.152		uR-upper_radius
Asisub2		dl1		4.17	399	0.101	22.3	7.893
Asisub2	Asisub2_2	Raml	mR	3.73	241	1.03	121.9	6.94
Asisub2	Asisub2_2	Flr	FL	3.26	430	0.684	140	9.192
Asisub2	Asisub2_2	Fll	FL	9.3	567	0.418	127.9	5.557
Asisub4		dl2	DL	3.43	387	0.2	51.6	5.486
Asisub5	Asisub5_1	Ra1_right	lRext	3.54	130	1.596	45.1	0.009
Asisub5	Asisub5_1	Ra4	mR	2.69	256	1.553	99	0.017
Asisub5	Asisub5_1	Ra3	uR	4.86	248	0.562	52.5	0.153
Asisub5		dl1	DL	6.5	884	0.234	109.5	10.084
Asisub6		dl1	DL	4.07	840	0.337	102.3	8.776
Asisub7	Asisub7_1	Ra1_right	lRext	3.88	123	1.06	40	0.017
Asisub7	Asisub7_1	Ra2_right	mR	4.36	137	2.077	65	0.004
Asisub7	Asisub7_1	Ra3_right	uR	4.7	356	0.644	75	0.088
Asisub7	Asisub7_1	Ra4_left	lRext	3.6	179	1.497	85.3	0.023
Asisub7	Asisub7_1	Ra5_left	mR	3.06	226	1.543	112.9	0.039
Asisub7	Asisub7_1	Ra6_left	uR	5.4	315	0.608	72.9	0.715
Asisub7	Asisub7_1	Ra7-lowermost	AL	5.36	31	3.755	31.3	0.001
Asisub7	Asisub7_1	Ra16	lRint	5.57	80	2.366	95.3	0.036
Asisub7	Asisub7_1	Ra17	lRint	5.46	100	2.015	84.2	0.044
Asisub7	Asisub7_1	Ra18	AL	2.98	137	1.578	57	0.013
Asisub7	Asisub7_1	Ra19-uppermost	AL	4	54	3.43	51.8	0.003
Asisub8	Asisub8_1	Ra6	FL	2.7	184	0.181	16	1.791
Asisub8	Asisub8_1	Ra7	FL	2.3	924	0.319	130.4	5.551
Asisub10		dl1	DL	3.61	654	0.241	97.3	11.638
Asisub11		dl2	DL	4.9	1231	0.225	148.5	14.848
Asisub12	Asisub12_1	Ra4	lRext	3.54	202	1.107	63.6	0.008
Asisub12	Asisub12_2	Ra2	lRint	6.78	71	3.435	64.7	0.002
Asisub12	Asisub12_2	Ra3	mR	3.35	196	1.481	74.4	0.01
Asisub12	Asisub12_2	Ra1	uR	1.77	548	0.304	74.7	2.817
Asisub12	Asisub12_2	Ra1_right	uR	2.13	469	0.526	93	0.144
Asisub12		dl1	DL	3.76	856	0.208	99.9	11.674
Asisub12		wlk1	DL	4.13	506	0.217	68.3	9.383
Asisub13	Asisub13_1	Ra1_right	lRext	3.09	155	1.367	47.2	0.014
Asisub13	Asisub13_1	Ra7	lRint	4.35	119	2.119	65.5	0.006
Asisub13	Asisub13_1	Ra2	mR	2.46	213	1.281	68.5	0.016
Asisub13	Asisub13_1	Ra3	uR	3.36	524	0.717	117.2	0.101
Asisub13		wlk2	DL	3.4	1073	0.277	172.2	13.008
Asisub13	Asisub13_2	Ra1_right	lRext	3.82	117	2.02	48.7	0.005
Asisub13	Asisub13_2	Ra3	nsS	2.95	278	0.747	57	0.027
Asisub13	Asisub13_2	Ra4_left	uR	4.64	228	0.474	38.6	0.131
Asisub13	Asisub13_2	Ra5_right	uR	4.67	223	0.645	43.8	0.048
Asisub13	Asisub13_2	Ra6_left	lRext	3.55	112	1.671	43.5	0.004
Asisub13	Asisub13_2	Ra7	mR	2.85	206	1.216	66.9	0.019
Asisub13	Asisub13_2	Ra8	AL	2.65	95	1.348	33.6	0.013
Asisub13	Asisub13_2	Ra9	AL	2.89	85	1.18	27.7	0.017
Asisub13	Asisub13_2	Ra15	AL	2.25	130	1.596	53.3	0.01
Asisub13	Asisub13_2	Ra16	AL	2.74	85	1.572	39.6	0.006
Asisub13	Asisub13_2	Ra17_left	lRint	4.82	139	2.303	81.9	0.005
Asisub13	Asisub13_2	Ra18_right	lRint	5.12	136	2.307	77.2	0.005
